# Supplementary material for: Cell envelope growth of Gram‐negative bacteria proceeds independently of cell wall synthesis
Source: EMBO J. 2023 Jun 1;42(14):e112168. doi: 10.15252/embj.2022112168 (PMC10350831; doi:10.15252/embj.2022112168)
Supplement: Supplementary file 13 — Movie EV12 [file EMBJ-42-e112168-s003.zip]

Archive with 2 entries (2 files):
- EMBOJ-2022-112168_MovieEV12/caption.docx
- EMBOJ-2022-112168_MovieEV12/MovieEV12_MepSinduction_Dcycloserine_LB.avi
